# Supplementary material for: Diversity and Ecology of Thrips (Thysanoptera, Insecta) Assemblages in Słowiński National Park—A Biosphere Reserve on the Baltic Coast (Northern Poland)
Source: Insects. 2026 Jan 21;17(1):119. doi: 10.3390/insects17010119 (PMC12842015; doi:10.3390/insects17010119)
Supplement: Supplementary file 1 [file insects-17-00119-s001.zip]

Archive with 2 entries (2 files):
- Table S1. Checklist_distribution-ecology.pdf
- Table S2. Checklist of plant species.pdf
